# Supplementary material for: Endothelial structure contributes to heterogeneity in brain capillary diameter
Source: Vasc Biol. 2023 Sep 6;5(1):e230010. doi: 10.1530/VB-23-0010 (PMC10503221; doi:10.1530/VB-23-0010)
Supplement: Supplementary Table 1 [file supplementary_table_1.xlsx]

## Sheet: Copy of Capillary Bed Data
Coordinates		Tight junction #	White or Grey Matter	Lumen Area	Lumen Diameter (calc from area)	Lumen Circumference	Vessel Area excl. pericyte	Vessel diameter excl. pericyte	Vessel Circumference excl. pericyte	Endothelium Area	Endothelium Diameter	Vessel Area incl. pericyte	Vessel Diameter incl. pericyte	Vessel Circumference incl. pericyte	Pericyte Area	Pericyte coverage		Endothelial thickness measurement (um) - 1	Endothelial thickness measurement (um) - 2	Endothelial thickness measurement (um) - 3	Endothelial thickness measurement (um) - 4	Endothelial thickness measurement (um) - 5	Mean endothelial thickness (um)	Mean endothelial thickness (nm)	Circularity
																Covered	Calculated Coverage (%)
303691, 91570, 15894		1	Grey	3.376	2.0738	7.48	4.926	2.50503	8.369	1.55	0.431229	5.473	2.64045	9.123	0.547	1.059	12.6538	0.103	0.165	0.179	0.143	0.314	0.1808	180.8	0.883358
263360, 82747, 26211		1	Grey	3.396	2.07993	7.017	4.965	2.51492	8.399	1.569	0.434992	5.64	2.68043	9.132	0.675	1.485	17.6807	0.228	0.217	0.157	0.207	0.17	0.1958	195.8	0.884003
107742, 99401, 22136		1	Grey	3.452	2.09701	7.133	4.82	2.47793	8.289	1.368	0.380918	5.239	2.58339	9.372	0.419	0.963	11.6178	0.124	0.176	0.136	0.223	0.105	0.1528	152.8	0.881115
147356, 88824, 26619		1	Grey	3.656	2.15808	8.38	5.988	2.76189	10.019	2.332	0.603804	6.34	2.84191	10.265	0.352	1.004	10.021	0.234	0.146	0.134	0.308	0.443	0.253	253	0.749243
378350, 186696, 24639		1	Grey	3.736	2.18157	7.136	5.1	2.54889	8.248	1.364	0.367318	5.959	2.75519	9.392	0.859	2.664	32.2987	0.178	0.153	0.152	0.253	0.256	0.1984	198.4	0.941591
276334, 123242, 19341		1	Grey	5.55	2.65896	8.756	7.256	3.04028	9.894	1.706	0.381322	8.111	3.21442	10.317	0.855	2.95	29.8161	0.229	0.228	0.138	0.21	0.189	0.1988	198.8	0.930986
320796, 221030, 19188		1	Grey	5.693	2.693	8.756	7.834	3.15905	10.207	2.141	0.466057	8.611	3.31201	10.681	0.777	2.826	27.6869	0.295	0.246	0.168	0.18	0.176	0.213	213	0.944446
302010, 112499, 17518		1	Grey	5.705	2.69583	8.968	7.384	3.06698	10.241	1.679	0.371147	7.856	3.16349	10.476	0.472	1.759	17.1761	0.156	0.166	0.067	0.297	0.206	0.1784	178.4	0.884294
213171, 155373, 19815		1	Grey	5.881	2.7371	9.052	7.679	3.12765	10.052	1.798	0.390545	8.43	3.27702	11.117	0.751	1.788	17.7875	0.139	0.178	0.124	0.161	0.138	0.148	148	0.954529
139606, 141861, 21100		1	Grey	5.942	2.75126	8.93	7.532	3.09756	10.142	1.59	0.346305	8.109	3.21402	10.53	0.577	1.683	16.5944	0.133	0.161	0.105	0.149	0.176	0.1448	144.8	0.919714
226385, 194829, 23799		1	Grey	6.041	2.77408	9.251	8.354	3.26221	10.818	2.313	0.48813	9.034	3.39239	11.085	0.68	2.524	23.3315	0.292	0.223	0.194	0.232	0.155	0.2192	219.2	0.896582
305355, 132068, 19219		1	Grey	6.05	2.77615	9.038	7.851	3.16248	10.246	1.801	0.38633	8.233	3.2385	10.547	0.382	1.505	14.6887	0.194	0.219	0.175	0.172	0.203	0.1926	192.6	0.939303
308103, 92590, 18675		1	Grey	6.275	2.8273	9.702	8.389	3.26904	11.021	2.114	0.441739	9.212	3.42564	11.859	0.823	2.659	24.1267	0.194	0.136	0.176	0.102	0.143	0.1502	150.2	0.867477
334547, 181154, 15559		1	Grey	6.324	2.83832	9.222	7.862	3.16469	10.462	1.538	0.326375	9.228	3.42862	11.149	1.366	5.301	50.6691	0.153	0.153	0.224	0.208	0.167	0.181	181	0.90218
253934, 228746, 15371		1	Grey	6.537	2.88572	9.541	8.159	3.22392	10.533	1.622	0.338194	9.533	3.48482	11.574	1.374	4.538	43.0836	0.155	0.196	0.176	0.137	0.131	0.159	159	0.923682
251117, 231710, 15519		1	Grey	6.645	2.90946	9.576	8.156	3.22332	10.726	1.511	0.313861	8.679	3.32506	11.081	0.523	1.801	16.791	0.182	0.134	0.159	0.119	0.102	0.1392	139.2	0.890413
162668, 196424, 22663		1	Grey	6.898	2.96433	9.911	8.964	3.37922	11.111	2.066	0.414886	10.047	3.57753	11.735	1.083	3.949	35.5414	0.214	0.111	0.204	0.146	0.141	0.1632	163.2	0.91198
219209, 89962, 26510		1	Grey	7.059	2.99873	10.708	9.551	3.48811	11.733	2.492	0.48938	10.276	3.61807	13.512	0.725	1.017	8.66786	0.217	0.233	0.232	0.127	0.137	0.1892	189.2	0.871406
300203, 227138, 23804		1	Grey	7.065	3	10.018	9.098	3.40438	10.998	2.033	0.404381	10.566	3.66877	12.105	1.468	4.369	39.7254	0.204	0.324	0.171	0.189	0.145	0.2066	206.6	0.944731
342468, 124438, 26158		1	Grey	7.129	3.01356	10.14	9.529	3.48409	11.568	2.4	0.470528	10.793	3.70797	12.138	1.264	3.404	29.426	0.351	0.175	0.179	0.157	0.199	0.2122	212.2	0.894377
272408, 86067, 19407		1	Grey	7.144	3.01673	10.144	9.855	3.54318	11.711	2.711	0.526456	10.624	3.67883	12.179	0.769	1.107	9.45265	0.338	0.169	0.265	0.232	0.245	0.2498	249.8	0.902523
275653, 98179, 9769		1	Grey	7.348	3.05949	10.242	9.644	3.50505	11.366	2.296	0.445551	10.082	3.58376	11.662	0.438	1.683	14.8073	0.196	0.188	0.145	0.146	0.137	0.1624	162.4	0.93763
281933, 111298, 19407		1	Grey	7.348	3.05949	10.039	9.607	3.49832	11.325	2.259	0.438821	10.39	3.63809	11.676	0.783	1.965	17.351	0.355	0.223	0.165	0.199	0.168	0.222	222	0.940808
347340, 86559, 18458		1	Grey	7.43	3.07652	11.331	11.817	3.87988	12.83	4.387	0.803366	12.846	4.04529	13.522	1.029	3.081	24.014	0.543	0.321	0.393	0.257	0.248	0.3524	352.4	0.901662
274996, 103232, 22434		1	Grey	7.466	3.08396	10.027	9.635	3.50341	11.421	2.169	0.419447	9.85	3.54228	11.616	0.215	1.339	11.724	0.164	0.144	0.21	0.102	0.221	0.1682	168.2	0.927755
310459, 165324, 22894		1	Grey	7.476	3.08603	9.953	9.031	3.39182	10.946	1.555	0.305795	9.614	3.49959	11.201	0.583	2.445	22.3369	0.133	0.161	0.203	0.193	0.153	0.1686	168.6	0.946705
293076, 111612, 16937		1	Grey	7.504	3.0918	11.239	10.037	3.57575	12.016	2.533	0.483949	10.735	3.69799	13.042	0.698	3.322	27.6465	0.206	0.152	0.145	0.222	0.166	0.1782	178.2	0.87312
294915, 263027, 15810		1	White	7.515	3.09407	10.021	9.194	3.42229	11.153	1.679	0.328228	9.635	3.50341	11.637	0.441	3.325	29.8126	0.097	0.14	0.133	0.125	0.141	0.1272	127.2	0.928348
258178, 88495, 15779		1	Grey	7.545	3.10024	10.601	9.931	3.55682	12.383	2.386	0.456582	10.493	3.65607	12.688	0.562	1.424	11.4996	0.151	0.248	0.17	0.16	0.226	0.191	191	0.81345
171018, 93554, 9779		1	Grey	7.612	3.11397	10.395	10.055	3.57895	11.545	2.443	0.464984	10.643	3.68211	13.386	0.588	1.13	9.78779	0.11	0.174	0.128	0.185	0.245	0.1684	168.4	0.94751
274159, 162156, 15122		1	Grey	7.887	3.16972	10.291	10.625	3.679	11.779	2.738	0.509277	12.294	3.95742	12.842	1.669	6.408	54.4019	0.34	0.372	0.355	0.21	0.176	0.2906	290.6	0.961838
160555, 237418, 20292		1	Grey	8.022	3.19673	10.391	9.925	3.55574	11.474	1.903	0.35901	10.957	3.73604	12.094	1.032	4.076	35.5238	0.156	0.149	0.16	0.148	0.15	0.1526	152.6	0.94687
367342, 180097, 18791		1	Grey	8.06	3.2043	10.504	10.523	3.6613	12.172	2.463	0.457	10.67	3.68678	11.922	0.147	1.948	16.0039	0.209	0.171	0.194	0.213	0.088	0.175	175	0.892083
392232, 251649, 26638		1	Grey	8.166	3.2253	10.532	10.963	3.73706	12.385	2.797	0.51176	11.295	3.79322	12.453	0.332	2.151	17.3678	0.152	0.233	0.173	0.15	0.14	0.1696	169.6	0.897691
275117, 117309, 14881		1	Grey	8.336	3.2587	10.547	10.652	3.68367	11.787	2.316	0.424973	11.074	3.75593	12.099	0.422	1.434	12.1659	0.263	0.303	0.289	0.182	0.225	0.2524	252.4	0.962973
133788, 200408, 23831		1	Grey	8.505	3.29156	10.847	11.008	3.74472	12.335	2.503	0.453156	12.009	3.91128	12.9	1.001	3.636	29.4771	0.217	0.156	0.185	0.147	0.168	0.1746	174.6	0.908698
195784, 210467, 15403		1	Grey	8.559	3.302	10.839	10.266	3.61631	11.745	1.707	0.314314	11.335	3.79993	12.423	1.069	5.309	45.2022	0.164	0.113	0.182	0.128	0.094	0.1362	136.2	0.934727
297144, 155169, 19164		1	Grey	8.606	3.31105	10.614	10.687	3.68972	11.849	2.081	0.378666	11.69	3.85898	12.28	1.003	2.877	24.2805	0.237	0.332	0.173	0.19	0.121	0.2106	210.6	0.956053
304354, 144226, 22986		1	Grey	8.675	3.3243	11.069	10.64	3.68159	11.975	1.965	0.357297	11.033	3.74897	12.267	0.393	1.596	13.3278	0.228	0.144	0.169	0.151	0.198	0.178	178	0.931923
278125, 95525, 22864		1	Grey	8.807	3.34949	11.206	10.945	3.73399	12.269	2.138	0.384495	11.444	3.81816	12.497	0.499	1.443	11.7613	0.3	0.237	0.209	0.194	0.213	0.2306	230.6	0.913245
302862, 137683, 26520		1	Grey	8.924	3.37167	11.39	11.308	3.7954	12.61	2.384	0.423735	11.951	3.90182	12.751	0.643	1.81	14.3537	0.165	0.149	0.281	0.148	0.133	0.1752	175.2	0.893193
216682, 218151, 25485		1	Grey	8.931	3.37299	11.021	10.96	3.73655	12.311	2.029	0.363556	11.828	3.88169	12.8	0.868	3.322	26.984	0.16	0.183	0.215	0.175	0.145	0.1756	175.6	0.908267
318701, 224412, 22145		1	Grey	9.067	3.39858	11.191	11.169	3.77201	12.244	2.102	0.37343	12.07	3.9212	12.756	0.901	3.577	29.2143	0.196	0.175	0.297	0.116	0.187	0.1942	194.2	0.935745
226975, 154655, 22537		1	Grey	9.093	3.40345	11.048	11.697	3.86013	12.386	2.604	0.456689	12.071	3.92136	12.506	0.374	1.95	15.7436	0.237	0.249	0.228	0.18	0.272	0.2332	233.2	0.957639
322140, 115641, 22494		1	Grey	9.118	3.40812	11.387	11.376	3.8068	12.734	2.258	0.398678	12.225	3.9463	13.151	0.849	3.511	27.5719	0.201	0.195	0.24	0.161	0.224	0.2042	204.2	0.881149
335381, 208241, 18726		1	Grey	9.129	3.41018	11.471	11.253	3.78616	12.482	2.124	0.375987	12.615	4.00875	13.362	1.362	4.543	36.3964	0.267	0.196	0.198	0.173	0.238	0.2144	214.4	0.907172
307255, 168039, 20422		1	Grey	9.232	3.42936	11.394	11.166	3.7715	12.382	1.934	0.342139	12.078	3.9225	12.709	0.912	4.261	34.4129	0.191	0.262	0.196	0.216	0.185	0.21	210	0.914757
238850, 170635, 22332		1	Grey	9.269	3.43623	11.397	13.127	4.08929	13.697	3.858	0.653065	15.663	4.46686	14.817	2.536	7.67	55.9977	0.241	0.328	0.293	0.441	0.175	0.2956	295.6	0.878829
158169, 261978, 15296		1	White	9.288	3.43975	11.377	11.133	3.76592	12.329	1.845	0.326176	12.079	3.92266	12.846	0.946	2.394	19.4176	0.202	0.122	0.149	0.13	0.149	0.1504	150.4	0.919912
191253, 196745, 23814		1	Grey	9.516	3.48171	11.416	11.67	3.85568	12.503	2.154	0.373968	13.018	4.07228	13.174	1.348	3.97	31.7524	0.209	0.213	0.145	0.172	0.157	0.1792	179.2	0.937631
104199, 136886, 24921		1	Grey	9.53	3.48427	11.531	11.695	3.8598	12.645	2.165	0.375536	12.412	3.97636	12.876	0.717	2.457	19.4306	0.199	0.197	0.248	0.134	0.14	0.1836	183.6	0.918654
203858, 265027, 15164		1	White	9.602	3.49741	11.69	11.781	3.87397	12.863	2.179	0.376564	12.82	4.04119	13.973	1.039	5.447	42.3463	0.158	0.139	0.139	0.133	0.124	0.1386	138.6	0.894308
233807, 159226, 25446		1	Grey	9.71	3.51702	11.481	12.612	4.00827	12.902	2.902	0.491252	13.183	4.098	13.206	0.571	1.348	10.448	0.168	0.113	0.184	0.357	0.278	0.22	220	0.951611
284621, 255369, 15528		1	White	9.817	3.53634	11.533	12.352	3.96674	12.881	2.535	0.430396	13.55	4.15465	13.436	1.198	4.904	38.0716	0.344	0.16	0.256	0.205	0.167	0.2264	226.4	0.935035
278518, 264157, 15841		1	White	10.264	3.61596	12.078	13.004	4.07009	13.449	2.74	0.454128	15.039	4.37698	15.039	2.035	7.03	52.2715	0.146	0.202	0.189	0.125	0.24	0.1804	180.4	0.902998
239428, 226284, 17703		1	Grey	10.871	3.72134	12.248	13.435	4.13699	13.481	2.564	0.415641	14.273	4.26406	13.822	0.838	3.059	22.6912	0.251	0.208	0.209	0.284	0.17	0.2244	224.4	0.928503
124738, 156247, 24850		1	Grey	10.879	3.72271	12.16	13.208	4.10189	13.357	2.329	0.379173	13.962	4.21734	14.057	0.754	3.492	26.1436	0.134	0.175	0.182	0.134	0.222	0.1694	169.4	0.929841
364759, 186484, 19799		1	Grey	10.898	3.72596	12.148	13.017	4.07212	13.38	2.119	0.346157	14.036	4.22851	13.7	1.019	4.36	32.5859	0.356	0.192	0.168	0.194	0.135	0.209	209	0.913247
148510, 255578, 20074		1	Grey	11.163	3.77099	12.582	13.93	4.21251	14.016	2.767	0.441516	15.291	4.4135	14.27	1.361	5.682	40.5394	0.146	0.183	0.159	0.208	0.176	0.1744	174.4	0.89062
253375, 179396, 15869		1	Grey	11.285	3.79154	12.558	14.323	4.27152	14.045	3.038	0.479975	14.805	4.3428	14.319	0.482	1.948	13.8697	0.142	0.224	0.177	0.146	0.147	0.1672	167.2	0.911969
154736, 184835, 25499		1	Grey	11.608	3.84542	12.474	13.967	4.2181	13.699	2.359	0.372678	14.634	4.31764	13.86	0.667	2.636	19.2423	0.124	0.204	0.195	0.173	0.131	0.1654	165.4	0.934792
218947, 247175, 19063		1	Grey	11.617	3.84691	12.403	14.043	4.22956	13.513	2.426	0.382648	14.659	4.32133	13.773	0.616	2.695	19.9438	0.165	0.17	0.208	0.115	0.157	0.163	163	0.965931
209532, 223974, 25365		1	Grey	11.734	3.86623	12.681	15.106	4.38672	14.273	3.372	0.520485	16.189	4.54125	14.615	1.083	4.295	30.0918	0.265	0.389	0.265	0.376	0.347	0.3284	328.4	0.931341
287037, 201450, 19787		1	Grey	12.23	3.9471	12.661	14.751	4.33487	14.006	2.521	0.387766	15.981	4.51198	14.442	1.23	3.736	26.6743	0.251	0.175	0.164	0.185	0.297	0.2144	214.4	0.944458
229560, 243584, 18782		1	Grey	12.25	3.95033	12.866	15.633	4.46258	14.795	3.383	0.512255	16.586	4.59659	14.911	0.953	4.516	30.5238	0.255	0.255	0.326	0.198	0.151	0.237	237	0.89702
272487, 248041, 26675		1	Grey	12.311	3.96015	12.967	15.015	4.37349	14.168	2.704	0.413335	15.882	4.49798	14.516	0.867	3.784	26.7081	0.207	0.146	0.183	0.204	0.186	0.1852	185.2	0.939502
278514, 237552, 17976		1	Grey	12.339	3.96465	12.976	15.01	4.37276	14.269	2.671	0.408106	16.374	4.56712	14.67	1.364	6.777	47.4946	0.124	0.286	0.216	0.252	0.277	0.231	231	0.925941
337273, 146962, 24599		1	Grey	12.667	4.017	13.27	14.712	4.32913	14.291	2.045	0.312132	15.534	4.44843	14.686	0.822	2.501	17.5005	0.184	0.112	0.068	0.169	0.143	0.1352	135.2	0.904766
138923, 125878, 23073		1	Grey	13.294	4.11522	13.251	16.499	4.58452	14.798	3.205	0.469302	17.835	4.76652	15.439	1.336	5.796	39.1675	0.279	0.173	0.208	0.3	0.331	0.2582	258.2	0.946327
356001, 233595, 15769		1	White	13.486	4.14483	13.337	16.24	4.5484	14.612	2.754	0.403565	17.442	4.71371	15.12	1.202	8.077	55.2765	0.263	0.202	0.163	0.16	0.325	0.2226	222.6	0.955336
144699, 254987, 18782		1	Grey	13.533	4.15205	13.458	17.004	4.65415	15.146	3.471	0.502107	17.389	4.70655	15.582	0.385	2.524	16.6645	0.325	0.204	0.21	0.174	0.265	0.2356	235.6	0.93099
166655, 229120, 18836		1	Grey	13.629	4.16675	13.481	16.321	4.55972	14.881	2.692	0.392977	17.154	4.67464	15.082	0.833	3.605	24.2255	0.164	0.154	0.155	0.125	0.144	0.1484	148.4	0.925704
246593, 195707, 20128		1	Grey	13.666	4.1724	13.676	16.545	4.59091	14.88	2.879	0.418508	18.507	4.85549	16.656	1.962	6.969	46.8347	0.172	0.314	0.127	0.148	0.152	0.1826	182.6	0.938535
111941, 258025, 15340		1	White	13.777	4.18931	13.804	17.214	4.6828	15.487	3.437	0.493495	18.513	4.85628	16.256	1.299	4.22	27.2487	0.096	0.462	0.244	0.157	0.137	0.2192	219.2	0.90144
145127, 255004, 18797		1	Grey	13.892	4.20676	13.777	16.704	4.61291	15.028	2.812	0.406156	17.567	4.73058	15.3	0.863	2.801	18.6385	0.175	0.191	0.188	0.145	0.122	0.1642	164.2	0.928983
228757, 243117, 20094		1	Grey	14.362	4.27733	13.992	18.179	4.81227	15.469	3.817	0.534943	19.621	4.99949	15.976	1.442	6.041	39.0523	0.144	0.21	0.152	0.314	0.156	0.1952	195.2	0.954191
135205, 237544, 22645		1	Grey	14.976	4.3678	14.265	19.087	4.93099	16.078	4.111	0.563185	20.719	5.13747	16.262	1.632	3.806	23.6721	0.24	0.169	0.244	0.197	0.124	0.1948	194.8	0.927392
125140, 251683, 19166		1	Grey	15.055	4.37931	14.152	18.634	4.87212	15.785	3.579	0.492814	19.774	5.01895	15.949	1.14	4.041	25.6003	0.168	0.248	0.178	0.222	0.25	0.2132	213.2	0.939305
130785, 172078, 24914		1	Grey	15.274	4.41105	14.522	18.197	4.81465	16.095	2.923	0.403608	20.513	5.11187	16.733	2.316	11.207	69.6303	0.149	0.268	0.126	0.17	0.268	0.1962	196.2	0.882282
193885, 206451, 25553		1	Grey	16.272	4.55287	14.981	19.107	4.93357	16.072	2.835	0.380697	20.379	5.09515	16.52	1.272	3.861	24.0231	0.195	0.181	0.233	0.206	0.131	0.1892	189.2	0.929057
353584, 167895, 23571		1	Grey	17.367	4.70357	15.674	22	5.29391	17.415	4.633	0.59034	24.21	5.55345	18.378	2.21	9.276	53.2644	0.224	0.194	0.332	0.241	0.206	0.2394	239.4	0.911099
380878, 179855, 22680		1	Grey	17.436	4.7129	15.112	21.631	5.24933	16.948	4.195	0.536421	22.615	5.36739	17.212	0.984	4.748	28.0151	0.237	0.423	0.261	0.241	0.297	0.2918	291.8	0.945865
378082, 190572, 22570		1	Grey	17.515	4.72357	15.094	21.657	5.25248	16.885	4.142	0.52891	22.793	5.38848	17.151	1.136	4.797	28.4098	0.515	0.163	0.208	0.315	0.382	0.3166	316.6	0.954082
273253, 207994, 19083		1	Grey	17.541	4.72707	15.303	20.888	5.15838	16.621	3.347	0.43131	21.816	5.27172	16.935	0.928	2.107	12.6767	0.166	0.222	0.228	0.157	0.264	0.2074	207.4	0.949669
346358, 89235, 22859		1	Grey	17.638	4.74013	15.39	21.602	5.24581	16.908	3.964	0.50568	23.696	5.49418	17.736	2.094	5.495	32.4994	0.361	0.295	0.203	0.192	0.263	0.2628	262.8	0.949072
258924, 120619, 19454		1	Grey	17.842	4.76746	15.599	21.869	5.27812	17.024	4.027	0.510666	23.258	5.44316	17.367	1.389	4.893	28.7418	0.312	0.223	0.331	0.398	0.265	0.3058	305.8	0.947753
162444, 196387, 25469		1	Grey	18.674	4.87735	15.938	23.56	5.47839	17.793	4.886	0.601039	24.385	5.57348	18.165	0.825	4.184	23.5149	0.204	0.286	0.198	0.288	0.21	0.2372	237.2	0.934688
282537, 210108, 19067		1	Grey	18.818	4.89612	15.807	22.747	5.38304	17.212	3.929	0.486917	23.083	5.42265	17.231	0.336	3.727	21.6535	0.312	0.206	0.246	0.14	0.14	0.2088	208.8	0.964386
96488, 191847, 19160		1	Grey	21.153	5.191	16.993	25.752	5.72757	18.394	4.599	0.536572	26.871	5.85069	18.714	1.119	5.227	28.4169	0.134	0.357	0.176	0.197	0.16	0.2048	204.8	0.955979
292974, 81611, 26636		2	Grey	5.611	2.67353	9.524	7.553	3.10188	10.572	1.942	0.428348	8.656	3.32066	11.341	1.103	4.762	45.0435	0.086	0.237	0.248	0.165	0.153	0.1778	177.8	0.848779
184130, 231677, 25044		2	Grey	5.867	2.73384	8.996	7.833	3.15885	10.261	1.966	0.425011	8.105	3.21323	10.368	0.272	1.182	11.5193	0.168	0.289	0.188	0.203	0.172	0.204	204	0.934412
161370, 96919, 19804		2	Grey	6.386	2.8522	10.17	8.526	3.29563	11.42	2.14	0.443428	9.411	3.46245	12.303	0.885	2.97	26.007	0.209	0.167	0.108	0.222	0.168	0.1748	174.8	0.821113
243838, 86077, 22715		2	Grey	6.748	2.93192	9.621	8.785	3.34531	10.985	2.037	0.413384	10.169	3.59919	11.895	1.384	4.477	40.7556	0.258	0.359	0.264	0.261	0.223	0.273	273	0.91439
206955, 113694, 22629		2	Grey	6.752	2.93279	9.773	9.142	3.4126	11.22	2.39	0.47981	10.436	3.64613	12.329	1.294	4.516	40.2496	0.235	0.281	0.189	0.194	0.306	0.241	241	0.912106
135900, 124676, 21095		2	Grey	6.796	2.94233	10.065	9.164	3.41671	11.211	2.368	0.474374	10.133	3.59281	12.342	0.969	3.067	27.3571	0.258	0.28	0.319	0.225	0.382	0.2928	292.8	0.915769
112888, 108510, 21944		2	Grey	6.806	2.9445	10.019	8.746	3.33787	10.974	1.94	0.393377	10.23	3.60996	11.972	1.484	3.207	29.2236	0.28	0.249	0.21	0.26	0.259	0.2516	251.6	0.912156
118034, 164770, 25501		2	Grey	7.094	3.00615	10.181	9.749	3.52408	11.719	2.655	0.517925	10.233	3.61049	11.835	0.484	2.063	17.6039	0.248	0.29	0.207	0.326	0.29	0.2722	272.2	0.891597
338784, 87734, 15875		2	Grey	7.118	3.01123	9.972	11.345	3.80161	12.719	4.227	0.790377	12.532	3.99554	13.703	1.187	3.96	31.1345	0.201	0.31	0.194	0.324	0.461	0.298	298	0.880822
255239, 169901, 22414		2	Grey	7.246	3.03819	9.917	9.208	3.4249	11.2	1.962	0.386714	10.121	3.59068	11.827	0.913	3.969	35.4375	0.166	0.217	0.252	0.273	0.206	0.2228	222.8	0.921974
313692, 90105, 15705		2	Grey	7.282	3.04572	11.876	10.306	3.62335	12.421	3.024	0.577626	10.909	3.72784	12.813	0.603	2.474	19.9179	0.104	0.196	0.192	0.385	0.495	0.2744	274.4	0.839009
341960, 105985, 19799		2	Grey	7.492	3.08933	10.197	9.876	3.54696	11.364	2.384	0.457627	10.343	3.62985	11.952	0.467	1.465	12.8916	0.139	0.08	0.258	0.261	0.128	0.1732	173.2	0.960524
174521, 99010, 16101		2	Grey	7.592	3.10988	10.498	10.088	3.58482	11.809	2.496	0.474946	10.761	3.70247	12.26	0.673	2.348	19.8831	0.271	0.198	0.218	0.306	0.168	0.2322	232.2	0.908591
111440, 108222, 23682		2	Grey	7.996	3.19155	11.357	10.395	3.63896	12.076	2.399	0.447412	11.101	3.76051	13.088	0.706	1.325	10.9722	0.241	0.289	0.363	0.206	0.171	0.254	254	0.895299
269196, 82327, 15729		2	Grey	8.305	3.25263	11.603	10.732	3.69748	12.353	2.427	0.444845	11.787	3.87496	13.198	1.055	2.827	22.8851	0.158	0.286	0.226	0.161	0.103	0.1868	186.8	0.883335
181616, 214962, 22092		2	Grey	8.436	3.27818	10.765	10.599	3.67449	12.044	2.163	0.39631	11.238	3.78364	12.288	0.639	2.601	21.5958	0.196	0.144	0.24	0.148	0.124	0.1704	170.4	0.917726
296558, 82261, 22891		2	Grey	8.56	3.30219	10.655	11.802	3.87742	12.438	3.242	0.575231	12.819	4.04103	13.2	1.017	2.925	23.5166	0.17	0.38	0.274	0.331	0.205	0.272	272	0.958173
391075, 195800, 26660		2	Grey	8.793	3.34683	11.32	11.6	3.8441	12.75	2.807	0.497265	12.33	3.96321	13.299	0.73	3.238	25.3961	0.164	0.325	0.201	0.265	0.171	0.2252	225.2	0.896246
297140, 167379, 15130		2	Grey	8.92	3.37091	10.907	11.271	3.78919	12.122	2.351	0.418277	11.725	3.86475	12.424	0.454	1.652	13.6281	0.279	0.289	0.198	0.134	0.233	0.2266	226.6	0.963393
202732, 173386, 20935		2	Grey	9.004	3.38675	11.417	11.56	3.83746	12.719	2.556	0.450714	12.865	4.05863	13.487	1.305	6.304	49.5636	0.22	0.206	0.19	0.186	0.143	0.189	189	0.897515
212181, 104837, 22627		2	Grey	9.117	3.40793	11.627	12.401	3.9746	13.313	3.284	0.566667	13.741	4.18383	14.602	1.34	4.527	34.0044	0.292	0.516	0.258	0.176	0.372	0.3228	322.8	0.878809
158178, 163730, 25145		2	Grey	9.141	3.41242	11.677	11.743	3.86772	12.736	2.602	0.455301	12.452	3.98277	13.015	0.709	1.961	15.3973	0.331	0.186	0.221	0.238	0.303	0.2558	255.8	0.90929
389959, 121521, 24637		2	Grey	9.143	3.41279	11.146	11.758	3.87019	12.489	2.615	0.457397	12.224	3.94613	12.667	0.466	1.902	15.2294	0.144	0.153	0.303	0.241	0.184	0.205	205	0.946821
315311, 245242, 26689		2	Grey	9.194	3.42229	11.364	12.185	3.93983	13.591	2.991	0.517539	13.943	4.21447	13.837	1.758	6.259	46.0525	0.145	0.145	0.335	0.202	0.21	0.2074	207.4	0.828538
267241, 175412, 19207		2	Grey	9.199	3.42323	11.213	11.509	3.82899	12.504	2.31	0.405762	13.154	4.09349	13.178	1.645	5.301	42.3944	0.255	0.195	0.336	0.293	0.155	0.2468	246.8	0.924548
363538, 163261, 24599		2	Grey	9.343	3.44991	11.382	12.408	3.97572	12.778	3.065	0.525808	13.101	4.08524	13.27	0.693	1.875	14.6737	0.164	0.418	0.279	0.322	0.224	0.2814	281.4	0.954477
161380, 124550, 19798		2	Grey	9.708	3.51666	11.795	11.965	3.90411	12.742	2.257	0.387448	12.57	4.00159	13.05	0.605	2.003	15.7197	0.179	0.154	0.107	0.126	0.36	0.1852	185.2	0.925608
339093, 112131, 24105		2	Grey	10.144	3.59476	12.032	12.597	4.00589	13.027	2.453	0.411128	13.724	4.18124	13.966	1.127	3.721	28.5638	0.195	0.164	0.308	0.314	0.271	0.2504	250.4	0.932326
248277, 168200, 19203		2	Grey	10.241	3.61191	12.277	13.455	4.14006	13.588	3.214	0.528158	13.976	4.21946	13.727	0.521	3.402	25.0368	0.331	0.293	0.155	0.194	0.218	0.2382	238.2	0.915297
351770, 196054, 23573		2	Grey	10.377	3.63581	12.638	13.686	4.17545	14.374	3.309	0.539642	16.216	4.54503	15.213	2.53	8.071	56.15	0.235	0.337	0.319	0.303	0.238	0.2864	286.4	0.831976
176358, 137687, 21477		2	Grey	10.458	3.64997	12.286	13.168	4.09567	13.671	2.71	0.4457	13.803	4.19326	13.915	0.635	1.75	12.8008	0.134	0.176	0.396	0.172	0.207	0.217	217	0.88493
318077, 205249, 20273		2	Grey	10.721	3.69558	12.418	13.316	4.11862	13.608	2.595	0.423041	14.114	4.24024	14.057	0.798	2.272	16.6961	0.155	0.155	0.233	0.196	0.204	0.1886	188.6	0.903181
369425, 216041, 22912		2	Grey	10.731	3.6973	12.425	14.056	4.23152	13.812	3.325	0.534212	14.828	4.34617	14.128	0.772	3.134	22.6904	0.279	0.295	0.153	0.256	0.216	0.2398	239.8	0.925419
158959, 248483, 20084		2	Grey	10.876	3.7222	12.215	13.974	4.21916	13.67	3.098	0.496955	14.581	4.30982	13.943	0.607	2.19	16.0205	0.116	0.215	0.175	0.212	0.285	0.2006	200.6	0.939233
292962, 148005, 19008		2	Grey	11.14	3.76711	12.181	13.264	4.11057	13.299	2.124	0.343468	14.295	4.26734	13.663	1.031	4.828	36.3035	0.228	0.186	0.212	0.143	0.177	0.1892	189.2	0.941946
251153, 89560, 15925		2	Grey	11.305	3.7949	12.692	15.357	4.42301	14.214	4.052	0.628113	16.626	4.60213	15.749	1.269	3.09	21.7391	0.284	0.345	0.322	0.256	0.402	0.3218	321.8	0.954692
334401, 243149, 20010		2	Grey	11.308	3.7954	12.552	13.961	4.21719	13.721	2.653	0.421788	15.075	4.38222	14.163	1.114	4.292	31.2805	0.179	0.109	0.255	0.237	0.149	0.1858	185.8	0.931397
264726, 130939, 26615		2	Grey	11.35	3.80245	13.251	15.098	4.38556	15.154	3.748	0.583112	16.325	4.56028	16.401	1.227	3.282	21.6576	0.324	0.237	0.18	0.234	0.165	0.228	228	0.825761
379865, 168602, 23244		2	Grey	11.534	3.83314	12.567	13.794	4.19189	13.703	2.26	0.35875	14.736	4.33266	13.983	0.942	1.824	13.311	0.266	0.299	0.282	0.224	0.201	0.2544	254.4	0.922675
339353, 143378, 20964		2	Grey	11.605	3.84492	12.718	15.127	4.38977	14.123	3.522	0.544844	15.905	4.50124	14.636	0.778	1.324	9.37478	0.269	0.194	0.297	0.188	0.342	0.258	258	0.952552
390644, 184938, 24577		2	Grey	11.7	3.86063	12.522	14.892	4.35554	14.036	3.192	0.494907	15.102	4.38614	14.102	0.21	2.098	14.9473	0.168	0.218	0.242	0.147	0.209	0.1968	196.8	0.949415
319951, 266985, 15601		2	White	11.73	3.86558	12.533	14.246	4.26002	13.863	2.516	0.394444	15.703	4.47256	14.387	1.457	4.479	32.309	0.23	0.191	0.17	0.099	0.158	0.1696	169.6	0.93104
278020, 87358, 15877		2	Grey	11.903	3.89398	13.22	15.061	4.38018	14.907	3.158	0.486204	16.483	4.5823	15.091	1.422	2.782	18.6624	0.265	0.141	0.254	0.178	0.29	0.2256	225.6	0.851261
176410, 137250, 25832		2	Grey	11.919	3.89659	13.284	14.899	4.35656	14.473	2.98	0.459967	15.731	4.47655	14.898	0.832	3.531	24.3972	0.207	0.179	0.299	0.291	0.138	0.2228	222.8	0.893366
356479, 86539, 22860		2	Grey	11.947	3.90117	12.92	15.427	4.43308	14.318	3.48	0.531916	16.566	4.59382	14.889	1.139	3.738	26.107	0.386	0.32	0.215	0.222	0.37	0.3026	302.6	0.945162
242670, 189087, 15878		2	Grey	12.19	3.94064	13.027	15.542	4.44958	14.537	3.352	0.508934	16.604	4.59909	14.976	1.062	3.093	21.2767	0.264	0.17	0.317	0.097	0.164	0.2024	202.4	0.923734
223489, 278791, 25330		2	White	12.299	3.95822	13.057	16.083	4.52636	14.827	3.784	0.568135	17.773	4.75823	15.415	1.69	5.418	36.5414	0.192	0.272	0.309	0.215	0.197	0.237	237	0.918862
261543, 233497, 17972		2	Grey	12.369	3.96947	12.834	14.843	4.34837	13.925	2.474	0.378896	15.686	4.47014	14.18	0.843	2.292	16.4596	0.258	0.156	0.275	0.218	0.246	0.2306	230.6	0.961437
212122, 149643, 19803		2	Grey	12.41	3.97604	13.157	15.562	4.45244	14.52	3.152	0.476395	16.273	4.55301	14.36	0.711	2.287	15.7507	0.398	0.217	0.133	0.175	0.382	0.261	261	0.92709
147860, 261805, 22493		2	Grey	12.435	3.98005	13.528	15.783	4.48394	14.785	3.348	0.503896	16.849	4.63289	14.966	1.066	5.012	33.8992	0.199	0.272	0.261	0.313	0.188	0.2466	246.6	0.906852
385782, 202554, 24693		2	Grey	12.468	3.98532	13.03	15.443	4.43538	14.497	2.975	0.450058	16.781	4.62353	15.057	1.338	7.181	49.5344	0.317	0.304	0.287	0.119	0.404	0.2862	286.2	0.922922
275772, 217792, 23823		2	Grey	12.509	3.99187	13.246	16.885	4.63784	14.999	4.376	0.645969	17.296	4.69395	15.075	0.411	2.31	15.401	0.327	0.177	0.282	0.282	0.346	0.2828	282.8	0.942684
202504, 253853, 22051		2	Grey	12.517	3.99315	13.347	15.052	4.37887	14.431	2.535	0.385725	16.296	4.55623	15.148	1.244	3.787	26.2421	0.14	0.155	0.161	0.193	0.163	0.1624	162.4	0.907802
355028, 145551, 15779		2	Grey	12.523	3.9941	13.431	16.31	4.55819	15.169	3.787	0.564083	18.704	4.88127	15.992	2.394	10.565	69.6486	0.217	0.175	0.26	0.204	0.157	0.2026	202.6	0.890286
236663, 149437, 22542		2	Grey	12.69	4.02065	13.313	15.537	4.44886	14.605	2.847	0.428213	16.251	4.54994	14.78	0.714	3.757	25.7241	0.259	0.203	0.24	0.26	0.222	0.2368	236.8	0.914858
271002, 122030, 9771		2	Grey	12.777	4.03441	13.539	15.599	4.45773	14.492	2.822	0.423322	16.884	4.6377	15.047	1.285	3.564	24.5929	0.13	0.173	0.202	0.188	0.233	0.1852	185.2	0.932889
249522, 150670, 15854		2	Grey	12.917	4.05645	13.322	16.174	4.53914	14.763	3.257	0.482694	17.124	4.67055	15.171	0.95	3.817	25.8552	0.238	0.263	0.249	0.289	0.228	0.2534	253.4	0.93209
273999, 264189, 15146		2	White	13.091	4.08368	13.974	17.621	4.73784	16.7	4.53	0.654162	18.181	4.81254	16.453	0.56	3.682	22.0479	0.214	0.256	0.244	0.272	0.187	0.2346	234.6	0.793574
265812, 227460, 21779		2	Grey	13.28	4.11305	13.728	17.966	4.784	15.665	4.686	0.670945	19.371	4.96754	16.352	1.405	3.291	21.0086	0.212	0.248	0.266	0.166	0.504	0.2792	279.2	0.91956
144284, 184273, 19050		2	Grey	13.332	4.1211	13.51	16.088	4.52706	14.662	2.756	0.405963	16.926	4.64347	14.989	0.838	4.652	31.7283	0.27	0.283	0.219	0.216	0.166	0.2308	230.8	0.939951
77079, 123990, 19790		2	Grey	13.346	4.12326	14.422	17.377	4.70492	16.054	4.031	0.581663	18.623	4.87068	16.375	1.246	5.234	32.6025	0.256	0.163	0.301	0.206	0.148	0.2148	214.8	0.846833
119666, 214513, 18803		2	Grey	13.482	4.14422	13.56	16.115	4.53086	14.996	2.633	0.386641	17.18	4.67818	15.418	1.065	3.098	20.6588	0.185	0.197	0.181	0.196	0.149	0.1816	181.6	0.900055
350941, 187999, 23560		2	Grey	13.504	4.1476	13.495	16.715	4.61443	14.703	3.211	0.466838	17.453	4.7152	15.054	0.738	3.763	25.5934	0.29	0.371	0.329	0.152	0.154	0.2592	259.2	0.971145
118341, 195710, 22484		2	Grey	13.739	4.18353	14.205	17.407	4.70898	15.441	3.668	0.525455	19.306	4.9592	16.028	1.899	6.258	40.5285	0.303	0.168	0.415	0.292	0.236	0.2828	282.8	0.916986
364412, 175229, 23706		2	Grey	13.812	4.19463	13.751	17.496	4.72101	15.302	3.684	0.526378	18.426	4.84485	15.8	0.93	3.932	25.696	0.285	0.327	0.347	0.269	0.285	0.3026	302.6	0.938495
301337, 238475, 20010		2	Grey	13.953	4.21598	14.012	16.511	4.58619	15.006	2.558	0.370204	17.296	4.69395	15.223	0.785	3.639	24.2503	0.134	0.111	0.17	0.204	0.24	0.1718	171.8	0.920944
235470, 194273, 15868		2	Grey	14.126	4.24204	13.745	17.664	4.74362	15.246	3.538	0.501578	18.391	4.84025	15.563	0.727	2.918	19.1394	0.234	0.297	0.157	0.286	0.151	0.225	225	0.95448
128789, 122815, 25494		2	Grey	14.16	4.24714	14.289	18.243	4.82074	15.94	4.083	0.573593	19.178	4.94273	16.647	0.935	3.89	24.404	0.277	0.299	0.204	0.184	0.366	0.266	266	0.901798
164414, 244372, 19004		2	Grey	14.181	4.25029	13.751	16.951	4.64689	14.958	2.77	0.396604	17.868	4.77093	15.262	0.917	4.889	32.6849	0.279	0.166	0.213	0.103	0.233	0.1988	198.8	0.951564
126007, 118421, 23170		2	Grey	14.328	4.27226	13.924	18.382	4.83907	15.575	4.054	0.566803	19.648	5.00293	16.388	1.266	1.875	12.0385	0.271	0.423	0.279	0.395	0.32	0.3376	337.6	0.951757
366110, 186413, 24602		2	Grey	14.348	4.27524	14.184	18.028	4.79224	15.591	3.68	0.517001	18.75	4.88726	16.223	0.722	1.824	11.6991	0.174	0.348	0.332	0.166	0.332	0.2704	270.4	0.931514
243204, 100406, 19286		2	Grey	14.365	4.27778	14.115	17.806	4.76265	15.335	3.441	0.484871	18.917	4.90898	17.064	1.111	1.723	11.2357	0.272	0.189	0.195	0.13	0.353	0.2278	227.8	0.951017
142436, 218698, 25484		2	Grey	14.375	4.27926	14.485	17.216	4.68308	15.781	2.841	0.403813	18.678	4.87787	16.098	1.462	5.884	37.2853	0.275	0.163	0.245	0.156	0.133	0.1944	194.4	0.868266
293457, 151010, 20420		2	Grey	14.493	4.29679	14.02	17.89	4.77387	15.351	3.397	0.477075	18.018	4.79091	15.478	0.128	1.613	10.5075	0.194	0.236	0.269	0.382	0.257	0.2676	267.6	0.953513
120154, 117012, 21039		2	Grey	14.544	4.30435	14.258	17.868	4.77093	15.55	3.324	0.466586	18.798	4.89352	15.853	0.93	3.472	22.328	0.151	0.327	0.296	0.173	0.147	0.2188	218.8	0.928121
245372, 141134, 25342		2	Grey	14.855	4.35012	14.141	18.729	4.88453	15.998	3.874	0.534404	19.349	4.96472	16.115	0.62	3.063	19.1461	0.266	0.368	0.261	0.212	0.233	0.268	268	0.919121
249694, 185657, 21061		2	Grey	14.98	4.36839	14.467	18.351	4.83498	16.094	3.371	0.466597	18.87	4.90288	16.366	0.519	3.647	22.6606	0.286	0.129	0.31	0.125	0.231	0.2162	216.2	0.889859
393979, 205851, 22483		2	Grey	15.136	4.39107	14.165	18.638	4.87265	15.773	3.502	0.481572	20.064	5.05561	16.309	1.426	5.352	33.9314	0.347	0.268	0.299	0.215	0.372	0.3002	300.2	0.940937
95890, 158161, 19781		2	Grey	15.49	4.44213	14.237	17.972	4.7848	15.413	2.482	0.342669	18.758	4.88831	15.695	0.786	3.857	25.0243	0.121	0.158	0.171	0.153	0.178	0.1562	156.2	0.950193
216691, 213077, 21012		2	Grey	15.503	4.44399	14.623	19.262	4.95354	16.175	3.759	0.509552	19.552	4.99069	16.41	0.29	3.503	21.6569	0.195	0.286	0.224	0.306	0.168	0.2358	235.8	0.924703
241018, 197470, 22885		2	Grey	15.599	4.45773	14.578	19.212	4.94711	16.085	3.613	0.489381	20.204	5.07322	16.378	0.992	5.803	36.0771	0.236	0.214	0.244	0.217	0.178	0.2178	217.8	0.932653
358554, 239520, 15888		2	White	15.847	4.49302	15.374	19.232	4.94968	16.445	3.385	0.45666	21.148	5.19039	18.012	1.916	7.346	44.6701	0.199	0.206	0.139	0.208	0.18	0.1864	186.4	0.893195
101576, 256873, 19794		2	Grey	16.055	4.52241	14.755	19.984	5.04553	16.403	3.929	0.523111	20.767	5.14342	16.505	0.783	3.304	20.1427	0.224	0.187	0.226	0.241	0.192	0.214	214	0.932879
372748, 207292, 22513		2	Grey	16.736	4.61733	14.808	20.391	5.09665	16.208	3.655	0.479315	20.818	5.14973	16.402	0.427	3.174	19.5829	0.196	0.176	0.242	0.195	0.235	0.2088	208.8	0.974921
347994, 192588, 19777		2	Grey	16.94	4.64539	15.431	20.196	5.07222	16.798	3.256	0.426831	21.579	5.24301	17.066	1.383	7.055	41.999	0.272	0.169	0.144	0.191	0.229	0.201	201	0.898959
224424, 208586, 25289		2	Grey	17.61	4.73636	15.432	21.037	5.17675	16.777	3.427	0.440387	21.954	5.28837	17.281	0.917	3.369	20.0811	0.184	0.153	0.215	0.297	0.19	0.2078	207.8	0.938739
231181, 193277, 18807		2	Grey	18.027	4.79211	15.844	22.156	5.31265	17.379	4.129	0.520534	23.528	5.47467	17.94	1.372	6.248	35.9514	0.394	0.286	0.213	0.32	0.159	0.2744	274.4	0.921364
186865, 248149, 22493		2	Grey	18.593	4.86676	17.161	25.031	5.64682	19.39	6.438	0.780065	26.618	5.82308	19.869	1.587	3.99	20.5776	0.352	0.329	0.3	0.233	0.19	0.2808	280.8	0.836204
310075, 235228, 20144		2	Grey	18.852	4.90054	16.122	22.862	5.39663	17.648	4.01	0.496086	23.552	5.47746	18.149	0.69	2.376	13.4633	0.097	0.209	0.196	0.326	0.14	0.1936	193.6	0.921962
348239, 232274, 24318		2	Grey	18.884	4.9047	15.859	22.8	5.3893	17.303	3.916	0.484606	24.538	5.59094	17.811	1.738	5.157	29.8041	0.185	0.245	0.345	0.221	0.318	0.2628	262.8	0.956493
375896, 153293, 24708		2	Grey	19.311	4.95984	16.438	23.149	5.43039	17.818	3.838	0.470555	23.55	5.47723	17.88	0.401	2.565	14.3956	0.184	0.194	0.327	0.176	0.247	0.2256	225.6	0.915807
117457, 122903, 25227		2	Grey	20.483	5.10813	17.964	25.3	5.67709	19.55	4.817	0.568955	26.73	5.83532	20.209	1.43	3.305	16.9054	0.324	0.304	0.241	0.17	0.217	0.2512	251.2	0.831413
355739, 234348, 22556		2	Grey	21.676	5.25478	16.762	24.526	5.58957	17.883	2.85	0.334789	25.464	5.69546	18.071	0.938	4.929	27.5625	0.149	0.166	0.229	0.206	0.206	0.1912	191.2	0.963242
390777, 114214, 25641		3	Grey	9.417	3.46355	12.105	12.745	4.02935	13.774	3.328	0.565801	13.947	4.21508	15.105	1.202	3.992	28.9821	0.233	0.201	0.265	0.322	0.265	0.2572	257.2	0.843741
285295, 160790, 19159		3	Grey	15.81	4.48778	14.754	18.832	4.89794	15.646	3.022	0.410164	19.672	5.00598	15.965	0.84	1.561	9.97699	0.261	0.289	0.128	0.18	0.229	0.2174	217.4	0.966228
153352, 105351, 25693		4	Grey	14.861	4.351	14.711	18.999	4.91961	16.225	4.138	0.568607	19.919	5.03731	16.791	0.92	2.728	16.8136	0.196	0.461	0.279	0.132	0.213	0.2562	256.2	0.906465
