# Supplementary material for: Endothelial structure contributes to heterogeneity in brain capillary diameter
Source: Vasc Biol. 2023 Sep 6;5(1):e230010. doi: 10.1530/VB-23-0010 (PMC10503221; doi:10.1530/VB-23-0010)
Supplement: Supplementary Table 2 [file supplementary_table_2.xlsx]

## Sheet: Copy of Transition Zone Data
Coordinates Venule side=blue Ateriole side = pink		Tight junction #	Diameter (measured from minor axis)	Lumen Area	Lumen Diameter (calc from area)	Lumen Circumference	Vessel Area excl. pericyte	Vessel diameter excl. pericyte	Vessel Circumference excl. pericyte	Endothelium Area	Endothelium Diameter	Vessel Area incl. pericyte	Vessel Diameter incl. pericyte	Vessel Circumference incl. pericyte	Pericyte Area	Pericyte coverage		Endothelium Thickness 1 (um)	Endothelium Thickness 2 (um)	Endothelium Thickness 3 (um)	Endothelium Thickness 4 (um)	Endothelium Thickness 5 (um)	Mean Endothelium Thickness (um)
																Covered	Calculated Coverage (%)
271039, 134549, 24864		2	6.598	60.93	8.8101	29.857	70.453	9.4736	31.802	9.523	3.48299	72.348	9.60016	32.103	1.895	6.178	19.4265	0.193	0.311	0.465	0.34	0.331	0.328
291216, 192065, 21202		2	5.638	29.242	6.10336	19.83	34.98	6.67537	21.598	5.738	2.70362	37.158	6.88005	22.205	2.178	4.554	21.0853	0.17	0.362	0.436	0.316	0.19	0.2948
186290, 127274, 21071		2	6.937	30.401	6.22313	20.302	39.692	7.11077	22.998	9.291	3.4403	42.446	7.35332	23.732	2.754	10.302	44.7952	0.45	0.314	0.704	0.374	0.78	0.5244
227837, 192449, 18247		2	6.464	29.665	6.14734	19.937	35.073	6.68423	21.385	5.408	2.62472	36.886	6.85482	22.159	1.813	8.396	39.2612	0.343	0.267	0.197	0.248	0.439	0.2988
382217, 194244, 24550		2	5.125	25.216	5.66765	18.511	29.059	6.08423	20.003	3.843	2.21259	30.958	6.27988	20.287	1.899	7.161	35.7996	0.27	0.152	0.335	0.212	0.273	0.2484
394514, 185224, 24558		2	6.337	29.234	6.10252	20.381	34.184	6.59898	21.98	4.95	2.51112	35.576	6.73199	22.222	1.392	6.558	29.8362	0.303	0.183	0.322	0.319	0.36	0.2974
250809, 245596, 17885		2	5.887	41.771	7.29462	23.889	47.425	7.77265	25.774	5.654	2.68376	51.43	8.09419	26.538	4.005	14.702	57.042	0.208	0.342	0.186	0.23	0.218	0.2368
164034, 213656, 20830		2	5.398	22.815	5.39108	17.412	27.539	5.92297	18.956	4.724	2.45313	28.591	6.03504	19.431	1.052	2.069	10.9147	0.273	0.25	0.2	0.185	0.231	0.2278
133035, 125647, 23019		2	5.41	26.394	5.79853	18.642	30.158	6.19821	19.847	3.764	2.18973	30.849	6.26882	20.304	0.691	4.19	21.1115	0.168	0.184	0.26	0.193	0.21	0.203
268950, 129041, 19551		2	6.007	31.402	6.32476	20.27	35.737	6.74721	21.557	4.335	2.34996	38.522	7.00518	22.302	2.785	10.463	48.5364	0.185	0.236	0.323	0.114	0.177	0.207
192319, 156407, 17477		3	8.27	77.682	9.94776	33.418	90.93	10.7626	36.262	13.248	4.10809	95.171	11.0108	37.211	4.241	10.523	29.0194	0.152	0.265	0.217	0.275	0.305	0.2428
188079, 134441, 17442		3	6.905	47.852	7.80756	25.658	56.611	8.49211	28.658	8.759	3.34035	59.203	8.68434	28.545	2.592	10.852	37.8673	0.211	0.252	0.244	0.389	0.26	0.2712
250316, 180945, 24797		3	8.672	53.08	8.22301	26.381	60.985	8.81407	28.402	7.905	3.17334	63.049	8.96199	28.838	2.064	7.605	26.7763	0.276	0.173	0.234	0.221	0.147	0.2102
385225, 161949, 24547		3	6.493	58.747	8.65083	29.633	68.721	9.35642	31.886	9.974	3.56451	72.592	9.61633	32.774	3.871	12.799	40.1399	0.216	0.352	0.332	0.242	0.327	0.2938
218584, 187902, 17653		3	8.531	60.498	8.77881	27.997	67.292	9.25863	29.536	6.794	2.9419	69.366	9.40023	30.082	2.074	7.585	25.6805	0.13	0.222	0.174	0.218	0.152	0.1792
131474, 141768, 27080		3	5.06	31.699	6.3546	21.512	37.925	6.95069	23.234	6.226	2.81624	41.175	7.24239	23.94	3.25	8.745	37.6388	0.371	0.203	0.182	0.279	0.305	0.268
195795, 182084, 18523		3	8.604	84.566	10.3792	34.938	98.875	11.223	37.223	14.309	4.26943	103.022	11.4559	37.714	4.147	15.487	41.606	0.208	0.257	0.225	0.219	0.427	0.2672
269322, 164185, 23846		3	5.758	30.687	6.25234	20.152	37.308	6.89392	22.339	6.621	2.9042	37.861	6.94482	22.339	0.553	5.927	26.5321	0.212	0.315	0.217	0.217	0.188	0.2298
260744, 215562, 25323		3	7.08	54.087	8.30064	27.355	60.709	8.79411	28.633	6.622	2.90442	65.377	9.12594	30.25	4.668	13.417	46.8585	0.261	0.273	0.181	0.154	0.336	0.241
294368, 170242, 20717		3	9.678	109.776	11.8255	39.577	126.347	12.6867	41.602	16.571	4.59451	130.243	12.8808	42.263	3.896	7.049	16.9439	0.312	0.18	0.398	0.311	0.23	0.2862
296736, 155510, 22942		3	5.366	33.098	6.49331	21.591	38.981	7.0468	23.809	5.883	2.73757	40.326	7.16734	24.084	1.345	3.023	12.6969	0.173	0.225	0.379	0.241	0.483	0.3002
315525, 175467, 23660		3	6.333	50.214	7.99793	26.807	58.614	8.64104	29.602	8.4	3.27118	65.849	9.15883	30.747	7.235	18.27	61.7188	0.224	0.36	0.355	0.219	0.586	0.3488
147452, 166835, 20760		3	6.408	36.656	6.83341	21.972	42.562	7.36336	23.896	5.906	2.74291	44.132	7.49794	24.097	1.57	6.468	27.0673	0.29	0.224	0.302	0.314	0.206	0.2672
180477, 257021, 25135		3	5.222	28.08	5.98086	19.543	32.333	6.41783	20.884	4.253	2.32762	34.789	6.65712	21.721	2.456	7.012	33.5759	0.227	0.307	0.194	0.246	0.222	0.2392
257032, 144008, 15863		3	5.791	27.151	5.88109	19.177	31.959	6.3806	20.686	4.808	2.47484	32.69	6.45316	20.922	0.731	5.086	24.5867	0.127	0.243	0.265	0.27	0.192	0.2194
137353, 259626, 18328		4	10.919	136.152	13.1697	43.528	155.115	14.057	45.743	18.963	4.91495	160.383	14.2937	46.303	5.268	13.234	28.9312	0.412	0.199	0.523	0.246	0.227	0.3214
137041, 260162, 18346		4	13.92	156.522	14.1206	45.678	172.842	14.8385	48.209	16.32	4.55958	177.254	15.0267	48.838	4.412	16.011	33.2116	0.348	0.229	0.381	0.371	0.183	0.3024
265259, 161472, 24739		4	10.516	129.052	12.8218	41.933	150.469	13.8449	44.918	21.417	5.22329	156.44	14.1169	45.638	5.971	9.529	21.2142	0.398	0.439	0.176	0.186	0.221	0.284
140050, 146422, 26270		4	7.377	71.993	9.57658	32.506	80.006	10.0955	34.154	8.013	3.19494	82.117	10.2278	34.336	2.111	7.816	22.8846	0.211	0.276	0.362	0.202	0.243	0.2588
136359, 137479, 26338		4	8.128	75.805	9.82684	32.071	84.389	10.3683	33.878	8.584	3.30682	87.749	10.5727	34.35	3.36	7.666	22.6283	0.371	0.24	0.395	0.257	0.191	0.2908
258471, 216520, 25090		4	6.84	65.039	9.10232	31.179	75.013	9.77538	33.567	9.974	3.56451	79.104	10.0384	34.735	4.091	9.709	28.9242	0.199	0.533	0.256	0.244	0.26	0.2984
267290, 228432, 25039		4	8.262	77.949	9.96484	33.929	88.304	10.6061	34.73	10.355	3.63195	95.58	11.0344	36.622	7.276	16.547	47.6447	0.275	0.341	0.207	0.256	0.181	0.252
298283, 206740, 22213		4	7.38	58.347	8.62133	28.171	67.814	9.29447	30.497	9.467	3.47273	68.199	9.32082	30.359	0.385	4.571	14.9884	0.19	0.278	0.335	0.276	0.531	0.322
166925, 226014, 25479		4	6.396	68.193	9.32041	33.421	79.336	10.0531	35.494	11.143	3.76761	82.076	10.2252	35.838	2.74	8.032	22.6292	0.294	0.201	0.414	0.259	0.225	0.2786
173662, 227948, 24888		4	8.239	66.659	9.21498	30.231	75.977	9.83799	32.223	9.318	3.4453	78.106	9.97487	32.564	2.129	7.791	24.1784	0.348	0.181	0.275	0.358	0.475	0.3274
267938, 143098, 15727		4	5.705	28.242	5.99809	19.132	32.704	6.45454	20.562	4.462	2.38413	33.619	6.54422	20.97	0.915	7.024	34.1601	0.172	0.165	0.334	0.199	0.133	0.2006
382206, 236467, 24801		5	11.574	129.962	12.8669	41.919	140.953	13.3999	43.435	10.991	3.74183	146.793	13.6747	44.353	5.84	17.283	39.7905	0.564	0.278	0.295	0.241	0.147	0.305
268074, 226981, 25356		5	9.795	98.146	11.1815	36.631	109.857	11.8298	38.494	11.711	3.86244	114.227	12.0628	39.017	4.37	15.601	40.5284	0.398	0.256	0.332	0.372	0.218	0.3152
242124, 203740, 19518		2	7.708	73.001	9.64339	32.036	83.131	10.2907	34.52	10.13	3.59228	89.175	10.6583	35.202	6.044	23.143	67.0423	0.349	0.414	0.245	0.394	0.268	0.334
232417, 213825, 20709		2	5.41	23.795	5.50564	18.332	29.669	6.14776	19.926	5.874	2.73547	34.793	6.6575	21.257	5.124	17.059	85.6118	0.253	0.363	0.316	0.405	0.291	0.3256
326398, 205950, 16289		2	8.767	89.694	10.6892	35.352	97.619	11.1515	37.331	7.925	3.17735	111.24	11.9041	39.464	13.621	35.75	95.7649	0.307	0.239	0.501	0.279	0.222	0.3096
203160, 206888, 24554		2	7.703	84.997	10.4056	35.954	100.557	11.318	39.493	15.56	4.45215	114.742	12.09	41.955	14.185	36.413	92.2011	0.167	0.478	0.236	0.256	0.434	0.3142
327298, 92448, 24360		2	6.311	36.345	6.80436	21.995	43.323	7.4289	23.941	6.978	2.98147	52.884	8.20781	26.683	9.561	22.173	92.6152	0.284	0.404	0.713	0.378	0.276	0.411
330480, 234919, 24283		2	6.641	41.42	7.26391	23.352	48.751	7.88056	25.388	7.331	3.05595	54.394	8.32416	26.738	5.643	21.797	85.8555	0.241	0.355	0.131	0.147	0.193	0.2134
352940, 204561, 23924		2	6.463	35.47	6.72196	21.604	41.065	7.23271	23.224	5.595	2.66972	47.438	7.77371	24.878	6.373	21.57	92.8781	0.347	0.121	0.142	0.263	0.268	0.2282
154173, 195084, 17358		3	6.415	43.314	7.42813	24.559	47.691	7.79441	26.184	4.377	2.36131	53.305	8.24042	27.468	5.614	19.878	75.9166	0.459	0.409	0.261	0.191	0.551	0.3742
295870, 197339, 15444		3	6.258	59.813	8.72897	30.536	68.65	9.35159	32.604	8.837	3.35519	78.804	10.0193	34.899	10.154	24.44	74.9601	0.205	0.327	0.239	0.137	0.389	0.2594
216008, 207819, 25663		3	5.104	38.274	6.9826	24.635	47.881	7.80992	27.07	9.607	3.49832	60.092	8.7493	30.705	12.211	25.108	92.7521	0.345	0.468	0.668	0.375	0.239	0.419
210664, 181598, 25465		3	7.683	86.481	10.496	35.495	98.256	11.1878	37.499	11.775	3.87298	111.76	11.9319	39.812	13.504	25.04	66.7751	0.234	0.483	0.287	0.225	0.273	0.3004
162437, 165381, 18908		3	11.133	103.27	11.4697	37.019	115.841	12.1478	39.375	12.571	4.00175	129.522	12.8451	41.384	13.681	32.849	83.426	0.263	0.294	0.202	0.344	0.578	0.3362
180138, 214670, 19240		3	8.321	84.436	10.3712	34.501	94.647	10.9804	36.496	10.211	3.60661	103.255	11.4689	38.198	8.608	34.563	94.7035	0.156	0.276	0.329	0.197	0.103	0.2122
175566, 212371, 18719		3	8.177	55.744	8.42683	27.051	64.812	9.08642	29.124	9.068	3.39876	69.768	9.42743	30.151	4.956	20.674	70.9861	0.21	0.284	0.163	0.305	0.244	0.2412
160384, 222618, 18065		3	5.982	42.823	7.3859	24.264	49.303	7.92505	25.93	6.48	2.87311	54.541	8.33541	27.144	5.238	24.652	95.0713	0.276	0.19	0.332	0.259	0.24	0.2594
208352, 216825, 24580		4	7.583	84.89	10.399	36.128	99.327	11.2486	39.027	14.437	4.28848	107.77	11.7169	40.748	8.443	39.027	100	0.389	0.25	0.194	0.306	0.139	0.2556
353203, 120909, 24059		4	8.632	138.345	13.2754	47.958	164.478	14.475	51.293	26.133	5.76979	194.983	15.7603	55.401	30.505	51.293	100	0.364	0.303	0.196	0.374	0.49	0.3454
330018, 205621, 24307		4	6.006	31.117	6.29599	20.199	36.131	6.7843	21.614	5.014	2.5273	44.902	7.56307	24.528	8.771	19.715	91.214	0.155	0.317	0.331	0.208	0.155	0.2332
353919, 156746, 24906		5	11.313	174.405	14.9054	51.193	194.679	15.748	53.386	20.274	5.082	231.294	17.1651	58.588	36.615	53.386	100	0.427	0.286	0.338	0.31	0.224	0.317
161281, 222392, 18310		6	7.617	60.244	8.76036	28.694	68.211	9.32164	30.51	7.967	3.18576	77.038	9.90644	32.712	8.827	23.479	76.9551	0.19	0.278	0.316	0.373	0.325	0.2964
