# Supplementary material for: Endothelial structure contributes to heterogeneity in brain capillary diameter
Source: Vasc Biol. 2023 Sep 6;5(1):e230010. doi: 10.1530/VB-23-0010 (PMC10503221; doi:10.1530/VB-23-0010)
Supplement: Supplementary Table 3 [file supplementary_table_3.xlsx]

## Sheet: in vivo capillary data
Data Set	Mean diameter of capillary segment	Standard deviation of diameter within capillary segment
Mouse 1: Thy1-YFP, 24 months, male	4.206	0.435
	3.492	0.271
	3.468	0.265
	3.568	0.521
	4.042	0.516
	4.346	0.399
	4.077	0.575
	4.272	0.338
	3.71	0.206
	3.195	0.298
	3.67	0.412
	3.905	0.286
	4.606	0.41
	4.08	0.391
	4.586	0.505
	3.516	0.32
	4.288	0.375
	4.203	0.353
	4.009	0.305
	4.414	0.28
	3.911	0.29
	3.89	0.286
	3.694	0.189
	3.874	0.347
	3.489	0.164
	3.907	0.351
	3.964	0.376
	3.626	0.233
	4.184	0.262
	3.482	0.208
	3.985	0.22
	3.611	0.261
	4.016	0.317
	3.874	0.269
	4.351	0.396
	3.787	0.156
	3.092	0.241
	3.726	0.2
	3.613	0.327
	3.697	0.145
	3.758	0.224
	4.022	0.576
	3.356	0.275
	4.225	0.426
	3.175	0.197
	3.532	0.128
	3.25	0.216
	3.34	0.108
	3.559	0.27
	4.476	0.295
	4.532	0.456
	4.394	0.478
	3.247	0.293
	4.579	0.318
	3.116	0.322
	4.006	0.135
	3.19	0.206
	3.733	0.4
	4.608	0.456
	3.142	0.18
	4.326	0.5
	3.155	0.187
	3.236	0.216
	4.01	0.237
	3.258	0.203
	3.205	0.208
	3.847	0.387
	3.803	0.204
	4.478	0.314
	3.448	0.161
	4.155	0.276
	4.332	0.392
	4.162	0.27
	3.689	0.155
	3.625	0.205
	4.036	0.316
	3.638	0.231
	3.081	0.159
	3.724	0.321
	4.095	0.318
	4.25	0.283
	4.084	0.298
	3.376	0.115
	3.883	0.512
	4.295	0.189
	4.834	0.485
	4.427	0.187
	4.377	0.388
	4.346	0.439
	3.809	0.178
	3.828	0.298
	4.543	0.632
	4.513	0.336
	3.8	0.236
	4.024	0.387
	3.311	0.356
	3.909	0.365
	3.566	0.301
	3.614	0.459
	3.582	0.553
	4.418	0.47
	3.482	0.408
	4.459	0.298
	4.264	0.381
	3.45	0.161
	3.911	0.455
	4.034	0.422
	4.198	0.402
	3.498	0.379
	4.009	0.385
	4.759	0.383
	3.82	0.162
	3.556	0.208
	4.992	0.32
	3.403	0.163
	4.297	0.446
	4.052	0.207
	4.461	0.37
	4.199	0.524
	4.296	0.551
	4.411	0.746
	4.869	0.378
	4.338	0.136
	4.177	0.633
	4.237	0.453
	3.893	0.209
	3.529	0.197
	4.413	0.58
	3.552	0.337
	4.321	0.729
	3.354	0.308
	4.044	0.379
	4.759	0.605
	3.431	0.217
	3.682	0.355
	4.314	0.405
	4.169	0.213
	3.886	0.283
	4.301	0.289
	4.38	0.22
	3.545	0.391
	4.621	0.291
	4.398	0.368
	4.456	0.532
	4.635	0.216
	4.895	0.25
	4.156	0.362
	4.426	0.372
	4.421	0.775
	3.771	0.809
	4.556	0.344
	3.611	0.294
	4.068	0.441
	3.547	0.22
	4.2	0.6
	3.563	0.493
	4.3	0.621
	4.256	0.3
	3.41	0.319
	3.39	0.404
	4.284	0.952
	3.921	0.619
	3.786	0.382
	3.298	0.336
	4.315	0.315
Mouse 2: Atp13a3-2A-CreERT2-IRES-tdTomato, 4 months, male	4.288	0.516
	4.247	0.519
	4.439	1.452
	3.857	1.087
	4.653	0.886
	4.071	0.767
	5.114	0.684
	4.259	0.955
	5.397	0.447
	4.247	0.463
	3.843	0.475
	4.886	0.96
	3.842	0.396
	4.106	0.311
	4.265	0.27
	3.711	0.532
	4.479	0.795
	3.916	0.564
	4.222	0.414
	4.277	0.381
	4.088	0.623
	4.518	0.539
	3.846	0.542
	4.008	0.554
	4.061	0.574
	3.984	0.422
	4.993	0.705
	3.722	0.364
	3.893	0.336
	3.398	0.385
	3.75	0.372
	3.946	0.542
	3.77	0.43
	4.476	0.508
	3.6	0.357
	4.728	0.4
	3.611	0.513
	3.984	0.447
	4.016	0.505
	4.537	0.413
	4.576	0.502
	4.477	0.356
	4.715	0.482
	4.466	0.346
	4.147	0.567
Mouse 3: Atp13a3-2A-CreERT2-IRES-tdTomato, 4 months, male	4.451	0.327
	4.533	0.293
	3.13	0.262
	3.452	0.304
	3.772	0.272
	3.667	0.369
	4.532	0.62
	3.655	0.324
	4.188	0.513
	3.731	0.329
	3.512	0.411
	4.824	0.531
	4.122	0.755
	3.768	0.474
	3.734	0.55
	4.716	0.692
	3.979	0.34
